# Supplementary material for: Low-cost and automated phenotyping system “Phenomenon” for multi-sensor in situ monitoring in plant in vitro culture
Source: Plant Methods. 2023 May 2;19:42. doi: 10.1186/s13007-023-01018-w (PMC10152611; doi:10.1186/s13007-023-01018-w)
Supplement: Supplementary file 7 — Additional file 7. Random forest classification model features for segmentation of A. thaliana Trail A. [file 13007_2023_1018_MOESM7_ESM.txt]

Model:

Parallel Random Forest (VIGRIA)

Selected Features:

Gaussian Smoothing (σ=0.3)
Gaussian Smoothing (σ=0.7)
Gaussian Smoothing (σ=1.0)
Gaussian Smoothing (σ=1.6)
Gaussian Smoothing (σ=3.5)
Gaussian Smoothing (σ=5.0)
Gaussian Smoothing (σ=10.0)
Gaussian Smoothing (σ=20.0)

Laplacian of Gaussian (σ=10.0)
Laplacian of Gaussian (σ=20.0)

Gaussian Gradient Magnitude (σ=10.0)
Gaussian Gradient Magnitude (σ=20.0)

Difference of Gaussians (σ=10.0)
Difference of Gaussians (σ=20.0)
